# Supplementary material for: Diagnostic and Therapeutic Potential of Selected microRNAs in Colorectal Cancer: A Literature Review
Source: Cancers (Basel). 2025 Jun 25;17(13):2135. doi: 10.3390/cancers17132135 (PMC12248441; doi:10.3390/cancers17132135)
Supplement: Supplementary file 1 [file cancers-17-02135-s001.zip]

Archive with 1 entries (1 files):
- cancers-3601775-supplementary.pdf
